# Supplementary material for: Identification of genes related to agarwood formation: transcriptome analysis of healthy and wounded tissues of Aquilaria sinensis
Source: BMC Genomics. 2013 Apr 8;14:227. doi: 10.1186/1471-2164-14-227 (PMC3635961; doi:10.1186/1471-2164-14-227)
Supplement: Additional file 12: Table S5 — Candidate regulators used for RT-PCR analysis. [file 1471-2164-14-227-S12.xlsx]

## Sheet: Sheet1
Candiate regulators for RT-PCR analysis	E value	Identity	Subject Name	Anontation
Cluster58835.seq.Contig1	0	78	sp|Q6NLQ6|CDPKW_ARATH	Calcium-dependent protein kinase 32 OS=Arabidopsis thaliana GN=CPK32 PE=1 SV=1
Cluster57215.seq.Contig1	0	64	ref|XP_002275946.1|	Calcium-dependent protein kinase 4 OS=Solanum tuberosum GN=CPK4 PE=2 SV=1
Cluster53662.seq.Contig1	0	81	sp|Q38869|CDPK4_ARATH	Calcium-dependent protein kinase 4 OS=Arabidopsis thaliana GN=CPK4 PE=1 SV=1
Cluster55973.seq.Contig1	0	79	sp|P53683|CDPK2_ORYSJ	Calcium-dependent protein kinase isoform 2 OS=Oryza sativa subsp. japonica GN=CPK2 PE=2 SV=2
Cluster60806.seq.Contig1	1e-116	75	sp|Q38872|CDPK6_ARATH	Calcium-dependent protein kinase 6 OS=Arabidopsis thaliana GN=CPK6 PE=1 SV=1
Cluster51236.seq.Contig1	0	82	sp|Q9M9V8|CDPKA_ARATH	Calcium-dependent protein kinase 10 OS=Arabidopsis thaliana GN=CPK10 PE=1 SV=1
Cluster55740.seq.Contig1	1e-34	41	sp|Q9LY29|EF115_ARATH	Ethylene-responsive transcription factor ERF115 OS=Arabidopsis thaliana GN=ERF115 PE=2 SV=1
Cluster51020.seq.Contig1	1e-105	66	sp|Q9SKK0|EBF1_ARATH	EIN3-binding F-box protein 1 OS=Arabidopsis thaliana GN=EBF1 PE=1 SV=1
Cluster61431.seq.Contig1	6e-12	60	sp|O24606|EIN3_ARATH	Protein ETHYLENE INSENSITIVE 3 OS=Arabidopsis thaliana GN=EIN3 PE=1 SV=1
Cluster61879.seq.Contig1	0	74	sp|O81122|ETR1_MALDO	Ethylene receptor OS=Malus domestica GN=ETR1 PE=2 SV=1
Cluster64407.seq.Contig1	1e-120	70	sp|Q08507|ACCO3_PETHY	1-aminocyclopropane-1-carboxylate oxidase 3 OS=Petunia hybrida GN=ACO3 PE=3 SV=1
Cluster61772.seq.Contig1	0	66	sp|P48417|CP74_LINUS	Allene oxide synthase, chloroplastic OS=Linum usitatissimum GN=CYP74A PE=1 SV=1
Cluster58214.seq.Contig1	7e-18	40	sp|P32024|JI23_HORVU	23 kDa jasmonate-induced protein OS=Hordeum vulgare PE=2 SV=1
Cluster52765.seq.Contig1	7e-27	25	sp|Q86GL4|NOXB_DICDI	Superoxide-generating NADPH oxidase heavy chain subunit B OS=Dictyostelium discoideum GN=noxB PE=2 SV=1
Cluster63395.seq.Contig1	1e-110	77	sp|P48534|APX1_PEA	L-ascorbate peroxidase, cytosolic OS=Pisum sativum GN=APX1 PE=1 SV=2
Cluster58923.seq.Contig1	5e-74	69	sp|P11964|SODCP_PEA	Superoxide dismutase [Cu-Zn], chloroplastic OS=Pisum sativum GN=SODCP PE=2 SV=1
Cluster59297.seq.Contig1	1e-111	81	sp|P11796|SODM_NICPL	Superoxide dismutase [Mn], mitochondrial OS=Nicotiana plumbaginifolia GN=SODA PE=1 SV=1
Cluster57933.seq.Contig1	7e-43	33	sp|Q8S8P5|WRK33_ARATH	Probable WRKY transcription factor 33 OS=Arabidopsis thaliana GN=WRKY33 PE=1 SV=2
Cluster58457.seq.Contig1	3e-89	41	sp|Q8S8P5|WRK33_ARATH	Probable WRKY transcription factor 33 OS=Arabidopsis thaliana GN=WRKY33 PE=1 SV=2
Cluster25441	5e-29	46	sp|Q9SZ67|WRK19_ARATH	Probable WRKY transcription factor 19 OS=Arabidopsis thaliana GN=WRKY19 PE=2 SV=1
Cluster54069.seq.Singlet1	6e-82	52	sp|Q9SV15|WRK11_ARATH	Probable WRKY transcription factor 11 OS=Arabidopsis thaliana GN=WRKY11 PE=1 SV=2
Cluster17738	9e-11	43	sp|Q869R9|MYBJ_DICDI	Myb-like protein J OS=Dictyostelium discoideum GN=mybJ PE=3 SV=1
Cluster56958.seq.Contig1	6e-25	48	sp|Q9SAK5|APL_ARATH	Myb family transcription factor APL OS=Arabidopsis thaliana GN=APL PE=2 SV=2
Cluster58257.seq.Contig1	2e-17	68	sp|Q9SAK5|APL_ARATH	Myb family transcription factor APL OS=Arabidopsis thaliana GN=APL PE=2 SV=2
Cluster51480.seq.Contig1	2e-43	67	sp|Q7XBH4|MYB4_ORYSJ	Myb-related protein Myb4 OS=Oryza sativa subsp. japonica GN=MYB4 PE=2 SV=2
Cluster54321.seq.Contig1	1e-80	54	sp|Q8RXG3|M2K5_ARATH	Mitogen-activated protein kinase kinase 5 OS=Arabidopsis thaliana GN=MKK5 PE=1 SV=2
Cluster60618.seq.Contig1	0	85	sp|Q9C9U4|MPK15_ARATH	Mitogen-activated protein kinase 15 OS=Arabidopsis thaliana GN=MPK15 PE=2 SV=3
Cluster22126	3e-22	41	sp|Q9FZ36|M3K2_ARATH	Mitogen-activated protein kinase kinase kinase 2 OS=Arabidopsis thaliana GN=ANP2 PE=2 SV=1
Cluster59667.seq.Contig1	0	83	sp|Q39023|MPK3_ARATH	Mitogen-activated protein kinase 3 OS=Arabidopsis thaliana GN=MPK3 PE=1 SV=2
Cluster57968.seq.Contig1	3e-46	33	sp|O22040|ANP1_ARATH	Mitogen-activated protein kinase kinase kinase ANP1 OS=Arabidopsis thaliana GN=ANP1 PE=1 SV=2
